# Supplementary material for: Spectroscopic and Biological Properties of the 3-Imino-1,8-naphthalimide Derivatives as Fluorophores for Cellular Imaging
Source: Molecules. 2023 Aug 25;28(17):6255. doi: 10.3390/molecules28176255 (PMC10488415; doi:10.3390/molecules28176255)
Supplement: Supplementary file 1 [file molecules-28-06255-s001.zip]

Archive with 1 entries (1 files):
- molecules-2564672-supplementary.pdf
